# Supplementary material for: Applications of a Novel Clustering Approach Using Non-Negative Matrix Factorization to Environmental Research in Public Health
Source: Int J Environ Res Public Health. 2016 May 18;13(5):509. doi: 10.3390/ijerph13050509 (PMC4881134; doi:10.3390/ijerph13050509)
Supplement: Supplementary file 1 [file ijerph-13-00509-s001.zip]

Archive with 3 entries (3 files):
- Admissions by cause.xlsx
- Compressed Mortality File.xlsx
- irMF700.zip
