# Supplementary material for: Applications of a Novel Clustering Approach Using Non-Negative Matrix Factorization to Environmental Research in Public Health
Source: Int J Environ Res Public Health. 2016 May 18;13(5):509. doi: 10.3390/ijerph13050509 (PMC4881134; doi:10.3390/ijerph13050509)
Supplement: Supplementary file 1 [file ijerph-13-00509-s001.zip › Admissions by cause.xlsx]

## Sheet: Sheet1
City	State	CHF_mean	CHF_std	CVD_mean	CVD_std	MI_mean	MI_std	Diabetes_mean	Diabetes_std	Respiratory_mean	Respiratory_std	PM25_mean	PM25_std
Akron	OH	4	2.2	11.4	3.9	1.9	1.4	0.6	0.7	8.2	3.6	16.2	7.5
Bakersfield	CA	1.1	1	3	1.7	0.6	0.8	0.2	0.5	1.2	1.1	21	17.1
Boston	MA	13.2	4.1	36.3	7.5	6.2	2.6	2.1	1.5	13.9	4.6	13.4	5.9
Chicago	IL	29.2	7	81.2	14	13.7	3.9	6	2.7	27.6	7.1	16.1	7.4
Cleveland	OH	10	3.6	27.6	6.5	4.4	2.1	1.6	1.3	9.9	3.8	16.9	8
Columbus	OH	4.4	2.3	12.1	3.9	1.9	1.4	0.6	0.8	4.6	2.4	16.6	7.5
Dallas	TX	6	2.7	17.1	4.9	3.2	1.8	1.2	1.1	6.5	3	12.8	5.6
Dayton	OH	3.1	1.8	8.6	3.1	1.4	1.2	0.5	0.7	4	2.2	16.2	7.5
Detroit	MI	14.2	4.3	42.4	8.1	7.4	2.8	3	1.7	13.8	4.4	16.2	8.1
El Paso	TX	2.7	1.8	8.7	3.4	1.3	1.2	1.3	1.2	6.5	3.5	10.2	4.8
Erie	PA	1.3	1.2	4	2.1	0.7	0.9	0.2	0.4	1.2	1.1	13.3	7.2
Fresno	CA	2.3	1.6	7	2.8	1.5	1.2	0.5	0.7	2.1	1.6	20	15.6
Harrisburg	PA	1.2	1.2	3.7	2	0.8	0.9	0.2	0.4	1	1	15.6	8.3
Houston	TX	8.8	3.4	23.9	6.3	3.9	2.1	1.9	1.5	9	3.7	12.8	5.2
Kansas City	MO	2.2	1.5	6.5	2.8	1.2	1.1	0.3	0.6	2.5	1.7	12.7	5.7
Los Angeles	CA	12.5	4.2	40.5	8	7.6	2.9	3	1.8	16.2	4.8	20.7	11.2
Minneapolis	MN	3.8	2	13.2	3.9	2.8	1.7	0.7	0.8	4.7	2.3	10.6	5.9
Philadelphia	PA	10.1	3.6	24.7	6.4	3.3	1.9	2.1	1.4	9.6	3.6	15	8
Pittsburgh	PA	9.3	3.4	24	6.2	3.9	2.1	1.4	1.2	9.5	3.6	15.5	7.8
Port Arthur	TX	1.4	1.2	4.2	2.1	0.7	0.8	0.3	0.6	1.5	1.3	11.4	5.5
Riverside	CA	1.6	1.2	5.5	2.4	1.2	1.1	0.3	0.6	1.9	1.4	27.4	15.5
Sacramento	CA	1.1	1.1	3.7	2	0.9	0.9	0.2	0.5	1.5	1.3	12.5	10.2
San Diego	CA	3	1.8	10	3.5	2.3	1.6	0.6	0.8	3.8	2.1	15.2	8.4
Seattle	WA	3	1.8	9.8	3.2	2.2	1.5	0.4	0.6	4.3	2.3	10	5.6
St. Louis	MO	6.6	2.6	18.8	4.6	3.9	2	1.1	1.1	7.3	3.1	15	6.8
Toledo	OH	2.4	1.5	6.7	2.7	1.3	1.2	0.4	0.6	2.5	1.7	14.9	7.3
