# Supplementary material for: Applications of a Novel Clustering Approach Using Non-Negative Matrix Factorization to Environmental Research in Public Health
Source: Int J Environ Res Public Health. 2016 May 18;13(5):509. doi: 10.3390/ijerph13050509 (PMC4881134; doi:10.3390/ijerph13050509)
Supplement: Supplementary file 1 [file ijerph-13-00509-s001.zip › Compressed Mortality File.xlsx]

## Sheet: Sheet1
Gender	YR	1	1-4	5-9	10-14	15-19	20-24	25-34	35-44	45-54	55-64	65-74	75-84	85+
M	1968	2175.5	85.9	48.7	48.9	145.9	196.7	175.4	346.3	912.1	2249.5	4970.8	10300.3	22371.2
M	1969	2077.8	84	48.7	47.8	152.2	202.1	178.9	349.3	891.3	2204.7	4861.7	10147.2	21593.7
M	1970	1983.2	83.6	47.5	48.5	147.1	199	176.6	343.5	882.9	2202.6	4810.1	10098.8	18551.7
M	1971	1917.5	81.6	45.6	46.8	147.6	187.6	173.6	334.7	860.6	2141.1	4691.8	9940.1	20508.6
M	1972	1849.4	81.9	44.7	48.5	150.5	191.1	171.2	325.1	861.7	2154.4	4739.2	10073.9	20351.6
M	1973	1771.8	79.2	44.6	48.2	155.3	196.2	175.6	324	840.3	2110.1	4645.8	9992	20561.2
M	1974	1661.8	74.5	41.4	46.6	148.5	186.9	168.2	304.8	821.1	2016	4501.2	9621.5	19733.4
M	1975	1578.8	70.1	38.7	42.8	142.6	186.5	166.4	295.1	791	1940.9	4343	9274.7	18562.2
M	1976	1466.4	70.5	37.4	42.2	136.1	179.1	158.5	282.8	767	1900.2	4266.5	9208.3	19108.2
M	1977	1375.2	68.1	37.4	41.8	143.3	185.8	162	275.7	748.9	1831.8	4165.2	9006.7	18420.8
M	1978	1321	69.9	35.3	41	144	186.3	162.3	267	735.2	1800.9	4120.8	8923.3	18587.9
M	1979	1266.8	64.2	34.1	38.9	145.3	188.8	166.7	257.5	711.3	1734.5	3991.5	8624	17924
M	1980	1211.8	66.1	32.5	37.4	142.7	190.9	171.3	257.4	698.9	1728.5	4035.7	8829.8	19097.3
M	1981	1149.7	61	32.4	35.7	130.2	177	167.1	253.5	685.3	1692.4	3936	8570.5	18607.2
M	1982	1107.7	58.7	30.9	33.9	124.1	164.5	158.5	239.6	658.6	1658.6	3866.7	8454.5	18320.2
M	1983	1065.6	57.6	29.2	32.9	116.2	152.6	154.5	234.4	637.5	1649.8	3849.6	8555.2	18812
M	1984	1037.9	52.1	27.4	33.7	114.4	156.6	155.6	236.3	620.4	1634.7	3787.8	8445.3	18712.5
M	1985	1039.4	52.8	26.2	33.9	112.3	153.3	158.8	243.1	611.8	1625.8	3770.7	8487.2	18976.5
M	1986	986.8	52.6	25.5	34.8	122.5	161.7	171	250.1	595.4	1586.3	3701.9	8334.7	18636.6
M	1987	945.4	52.4	27.7	32.9	114.3	152.5	170.3	251.6	586.4	1566.9	3626.2	8211.4	18488.8
M	1988	935.1	51.5	25.7	32.9	117.5	152.8	172.6	259.5	568.6	1546.8	3588.2	8195.9	19019.3
M	1989	901.3	48.3	25.2	31.9	112.6	143.5	177	263.4	556	1504.2	3455.3	7912.3	18239.1
M	1990	851.3	45.9	23.5	29.5	115.4	146	176.1	268.2	548.7	1467.2	3397.7	7844.9	18268.3
M	1991	825.5	45.5	22.6	30.4	111.8	142.3	174.4	268.7	542.7	1440	3337.7	7633.2	17956.4
M	1992	769	42.7	21.3	28	105	134.6	173	276.7	530.8	1393.3	3274.2	7460.4	17832.2
M	1993	756.2	43	21.3	28.8	106.2	135.8	176.8	282.2	530.3	1387.6	3291	7607.9	18339.4
M	1994	721.7	40.6	20.1	28	106.7	137.5	174.9	286.4	531.1	1355.2	3226.1	7403.9	18087
M	1995	699	39	20.3	28.2	103.3	137	171.9	286.8	528.3	1319.3	3173.3	7347.3	18050.7
M	1996	666.6	37.2	19.6	26	97.6	129.6	148.8	259.8	509.9	1291.2	3123.4	7231.7	17918.4
M	1997	667.4	35.3	17.9	25.5	93.4	123.6	133.9	235.4	489.2	1236.2	3081.7	7117.2	17833.2
M	1998	646.8	32.6	17.4	24	89.6	123.3	125.8	232.1	481.3	1196.5	3041.8	7053.4	17534.2
M	1999	667	33.9	16.8	22.7	88.3	118.5	125.4	230.8	484.6	1179.7	2998.7	7040.1	17752.9
M	2000	667.6	32.6	16.5	23.1	88.1	124.6	124.1	233.6	496.9	1163.3	2905.7	6933.1	17716.4
M	2001	633.1	34.3	15.4	21.3	87.3	128.4	131.2	239.7	498.8	1137.5	2829	6770.9	17422.7
M	2002	663.2	31.8	15.4	21.1	89.4	130	131.1	241.2	507.5	1114.2	2773.3	6702.4	17662
M	2003	663.3	31.9	15.5	21.3	87.1	131.9	132.2	240.1	510.6	1099.4	2676.3	6570.6	17212.3
M	2004	644.7	30	15.3	20.4	85.8	131.9	131.2	232.2	506.1	1059.9	2547.8	6330.7	16545.8
M	2005	664.5	31.7	14.4	19.6	85.2	136.5	136.2	232.4	512.1	1061.3	2511.6	6277.9	16693.3
M	2006	653.2	28.4	14.4	18.5	82.9	142.2	141.7	228.8	508.6	1043.2	2409.6	6089.7	16059.2
M	2007	653.2	29.4	14.3	18	78.8	138.3	140.4	222.7	501.9	1034.7	2345.4	5939.7	15776
M	2008	635.8	30.5	12.5	16.7	73.7	132.2	139.3	218.3	504.8	1044	2324.8	5938.3	15922.9
M	2009	611.2	28.3	12.6	16.3	67.7	122.8	135.9	216.8	502.3	1032.2	2245.3	5737.1	15362.2
M	2010	584.3	27.4	12.1	15.6	64.7	119.2	135.6	206.6	491.9	1033	2232.4	5703.6	15640.3
